# Supplementary material for: The complete chloroplast genome provides insight into the evolution and polymorphism of Panax ginseng
Source: Front Plant Sci. 2015 Jan 14;5:696. doi: 10.3389/fpls.2014.00696 (PMC4294130; doi:10.3389/fpls.2014.00696)
Supplement: Supplementary file 5 [file Table5.XLSX]

## Sheet: Sheet1
Species	Taxonomy		Accession Number
Anthriscus cerefolium	campanulids	Apiales	NC_015113
Daucus carota	campanulids	Apiales	NC_008325
Eleutherococcus senticosus	campanulids	Apiales	NC_016430
Panax ginseng (Korea)	campanulids	Apiales	NC_006290
Ageratina adenophora	campanulids	Asterales	NC_015621
Guizotia abyssinica	campanulids	Asterales	NC_010601
Helianthus annuus	campanulids	Asterales	NC_007977
Jacobaea vulgaris	campanulids	Asterales	NC_015543
Lactuca sativa	campanulids	Asterales	NC_007578
Parthenium argentatum	campanulids	Asterales	NC_013553
Trachelium caeruleum	campanulids	Asterales	NC_010442
Coffea arabica	lamiids	Gentianales	NC_008535
Boea hygrometrica	lamiids	Lamiales	NC_016468
Jasminum nudiflorum	lamiids	Lamiales	NC_008407
Olea europaea common olive	lamiids	Lamiales	NC_013707
Olea europaea subsp. Cuspidata	lamiids	Lamiales	NC_015604
Olea europaea subsp. Europaea	lamiids	Lamiales	NC_015401
Olea europaea subsp. Maroccana	lamiids	Lamiales	NC_015623
Olea woodiana subsp. Woodiana	lamiids	Lamiales	NC_015608
Sesamum indicum	lamiids	Lamiales	NC_016433
Atropa belladonna	lamiids	Solanales	NC_004561
Datura stramonium	lamiids	Solanales	NC_018117
Ipomoea purpurea	lamiids	Solanales	NC_009808
Nicotiana sylvestris	lamiids	Solanales	NC_007500
Nicotiana tabacum	lamiids	Solanales	NC_001879
Nicotiana tomentosiformis	lamiids	Solanales	NC_007602
Nicotiana undulata	lamiids	Solanales	NC_016068
Solanum bulbocastanum	lamiids	Solanales	NC_007943
Solanum lycopersicum	lamiids	Solanales	NC_007898
Solanum tuberosum	lamiids	Solanales	NC_008096
Spinacia oleracea	Caryophyllales		NC_002202
Vitis vinifera	rosids		NC_007957
