# Supplementary material for: The complete chloroplast genome provides insight into the evolution and polymorphism of Panax ginseng
Source: Front Plant Sci. 2015 Jan 14;5:696. doi: 10.3389/fpls.2014.00696 (PMC4294130; doi:10.3389/fpls.2014.00696)
Supplement: Supplementary file 7 [file Table7.XLSX]

## Sheet: Sheet1
Comparison for the evolutionary rate on 80 chloroplast genome genes between P. ginseng and three closely related species
Gene	Species	Ka	Ks	Ka/Ks	P-Value(Fisher)
accD	D. carota	0.053816	0.215626	0.24958	3.81391e-13
	A. cerefolium	0.0507738	0.201609	0.251843	4.16001e-12
	E. senticosus	0.00802057	0.0252383	0.317793	0.0123024
atpA	D. carota	0.0142608	0.159033	0.0896723	4.83577e-20
	A. cerefolium	0.0187017	0.16803	0.1113	3.22765e-20
	E. senticosus	0.00360589	0.0237061	0.152108	0.00146673
atpB	D. carota	0.0166451	0.168336	0.0988807	1.1422e-21
	A. cerefolium	0.0128499	0.167826	0.0765668	6.85059e-24
	E. senticosus	0.00189663	0.016326	0.116172	0.00419938
atpE	D. carota	0.0347019	0.201657	0.172084	2.71946e-06
	A. cerefolium	0.0389117	0.158042	0.24621	0.000170389
	E. senticosus	0.00994221	0.000198844	50	0.565943
atpF	D. carota	0.0336393	0.194116	0.173295	4.72811e-07
	A. cerefolium	0.037373	0.172739	0.216355	2.96171e-06
	E. senticosus	0.0170358	0.000340715	50	0.206095
atpH	D. carota	1.57522e-05	0.0157522	0.001	0
	A. cerefolium	NA	NA	NA	NA
	E. senticosus	NA	NA	NA	NA
atpI	D. carota	0.0128082	0.128666	0.0995464	2.63182e-09
	A. cerefolium	0.00924555	0.107275	0.0861856	9.79901e-09
	E. senticosus	3.22129e-05	0.0322129	0.001	0
ccsA	D. carota	0.0572739	0.217061	0.263861	4.1819e-09
	A. cerefolium	0.051818	0.229022	0.226258	6.47923e-11
	E. senticosus	0.00942533	0.0350497	0.268913	0.00561762
cemA	D. carota	0.0576818	0.121961	0.472952	0.0200146
	A. cerefolium	0.0344701	0.0979383	0.351958	0.00468434
	E. senticosus	1.83432e-05	0.0183432	0.001	0
clpP	D. carota	0.0422583	0.16892	0.250167	1.12473e-05
	A. cerefolium	0.0426982	0.162925	0.262073	1.94181e-05
	E. senticosus	0.0249221	0.00805683	3.09329	0.272211
infA	D. carota	0.00869018	0.163597	0.0531195	0.000106989
	A. cerefolium	0.00951096	0.143544	0.066258	0.000169131
	E. senticosus	6.54286e-05	0.0654286	0.001	0
matK	D. carota	0.070275	0.204316	0.343952	4.65324e-10
	A. cerefolium	0.0811905	0.205458	0.395169	3.56421e-08
	E. senticosus	0.00856346	0.0347457	0.246461	0.00153506
ndhA	D. carota	0.0208681	0.138629	0.150532	1.25202e-10
	A. cerefolium	0.0231319	0.138261	0.167307	1.0997e-10
	E. senticosus	0.00622208	0.0166666	0.373327	0.106613
ndhB	D. carota	0.00458791	0.023179	0.197934	0.000525486
	A. cerefolium	0.00448311	0.0254944	0.175847	0.000267591
	E. senticosus	NA	NA	NA	NA
ndhC	D. carota	0.0156576	0.0724221	0.2162	0.00905367
	A. cerefolium	0.0161692	0.0831594	0.194436	0.00317798
	E. senticosus	0.00370624	0.0604336	0.0613275	0
ndhD	D. carota	0.0299981	0.189364	0.158415	1.66587e-18
	A. cerefolium	0.0293628	0.193229	0.151959	1.87989e-19
	E. senticosus	0.00355412	0.0343513	0.103464	5.7133e-06
ndhE	D. carota	0.00767438	0.119625	0.0641539	5.77527e-05
	A. cerefolium	0.0148284	0.19698	0.0752787	1.71483e-05
	E. senticosus	0.00385662	0.0385158	0.100131	0
ndhF	D. carota	0.0442238	0.295692	0.149561	2.77483e-36
	A. cerefolium	0.0461509	0.30578	0.150929	5.51731e-38
	E. senticosus	0.00653349	0.0537251	0.12161	7.21442e-10
ndhG	D. carota	0.0125277	0.273164	0.0458616	1.32042e-14
	A. cerefolium	0.0103824	0.211846	0.0490093	1.43844e-11
	E. senticosus	0.00474381	0.0269067	0.176306	0.0116728
ndhH	D. carota	0.0128775	0.24384	0.0528112	2.2109e-27
	A. cerefolium	0.0108853	0.231085	0.047105	4.37875e-26
	E. senticosus	0.00327406	0.0539129	0.0607287	5.6506e-08
ndhI	D. carota	0.0259245	0.275176	0.0942104	7.79664e-12
	A. cerefolium	0.0181133	0.237686	0.0762068	2.10423e-10
	E. senticosus	0.00287035	0.0572934	0.0500992	0.000983995
ndhJ	D. carota	0.0239378	0.125487	0.190759	0.000160078
	A. cerefolium	0.0277508	0.139268	0.199262	6.93372e-05
	E. senticosus	0.00769974	0.0221154	0.348162	0.0843769
ndhK	D. carota	0.0119313	0.162395	0.0734708	3.55304e-11
	A. cerefolium	0.0117634	0.153947	0.0764123	1.98738e-10
	E. senticosus	0.00193518	0.0458798	0.0421793	0
petA	D. carota	0.0203553	0.152792	0.133222	3.81835e-11
	A. cerefolium	0.0189874	0.157358	0.120664	9.40027e-12
	E. senticosus	0.00693699	0.0231309	0.299901	0.0144867
petB	D. carota	0.000188883	0.188883	0.001	0
	A. cerefolium	0.00182136	0.186522	0.00976485	0
	E. senticosus	7.02711e-06	0.00702711	0.001	0
petD	D. carota	0.00287439	0.0880306	0.0326521	0
	A. cerefolium	0.000128791	0.128791	0.001	0
	E. senticosus	1.58812e-05	0.0158812	0.001	0
petG	D. carota	0.0285482	0.0610129	0.467905	0.293972
	A. cerefolium	0.0285482	0.0610129	0.467905	0.293972
	E. senticosus	0.0117686	0.000235372	50	0
petL	D. carota	0.0271519	0.196954	0.137859	0.00312955
	A. cerefolium	0.0271519	0.196954	0.137859	0.00312955
	E. senticosus	0.0153865	0.000308264	49.9133	0
petN	D. carota	9.19851e-05	0.0919851	0.001	0
	A. cerefolium	9.19851e-05	0.0919851	0.001	0
	E. senticosus	NA	NA	NA	NA
psaA	D. carota	0.0035713	0.129119	0.027659	7.46388e-33
	A. cerefolium	0.00296411	0.113839	0.0260376	2.79646e-30
	E. senticosus	0.000578487	0.0192092	0.0301152	0
psaB	D. carota	0.00179764	0.0924205	0.0194506	6.21767e-26
	A. cerefolium	0.00176609	0.0922781	0.0191387	1.04918e-25
	E. senticosus	2.01966e-05	0.0201966	0.001	0
psaC	D. carota	0.0113871	0.243936	0.0466807	1.73154e-07
	A. cerefolium	0.0111236	0.193922	0.0573613	2.87036e-06
	E. senticosus	1.71566e-05	0.0171566	0.001	0
psaI	D. carota	0.0369538	0.186157	0.198509	0.0136567
	A. cerefolium	0.0369079	0.137889	0.267663	0.0444837
	E. senticosus	3.75414e-05	0.0375414	0.001	0
psaJ	D. carota	2.5723e-05	0.025723	0.001	0
	A. cerefolium	2.5723e-05	0.025723	0.001	0
	E. senticosus	NA	NA	NA	NA
psbA	D. carota	0.00143667	0.149684	0.00959797	0
	A. cerefolium	0.001437	0.154833	0.00928098	0
	E. senticosus	0.00252776	0.00932033	0.27121	0.192145
psbB	D. carota	0.00968536	0.140249	0.0690583	4.81339e-21
	A. cerefolium	0.00700227	0.156078	0.0448639	4.2417e-26
	E. senticosus	0.000884076	0.027901	0.0316861	0
psbC	D. carota	0.00263141	0.125131	0.0210292	3.1531e-22
	A. cerefolium	0.00381685	0.122605	0.0311311	3.15618e-21
	E. senticosus	0.00103871	0.0247302	0.0420017	4.86865e-05
psbD	D. carota	0.00251421	0.149815	0.0167821	1.40426e-19
	A. cerefolium	0.00244041	0.137718	0.0177203	9.12316e-18
	E. senticosus	0.0010993	0.0131389	0.0836675	0
psbE	D. carota	0.00594398	0.0898096	0.0661842	0.00507668
	A. cerefolium	0.00646151	0.123666	0.0522497	0.000629332
	E. senticosus	0.00529007	0.000105803	49.9995	0
psbF	D. carota	NA	NA	NA	NA
	A. cerefolium	NA	NA	NA	NA
	E. senticosus	NA	NA	NA	NA
psbH	D. carota	0.0295881	0.224978	0.131516	7.72048e-05
	A. cerefolium	0.017488	0.216736	0.0806882	1.57153e-05
	E. senticosus	0.0117372	0.000237676	49.3833	0.349183
psbI	D. carota	0.000120565	0.120565	0.001	0
	A. cerefolium	0.000105494	0.105494	0.001	0
	E. senticosus	NA	NA	NA	NA
psbJ	D. carota	0.000382318	0.382318	0.001	0
	A. cerefolium	0.000295465	0.295465	0.001	0
	E. senticosus	0.01018	0.0002036	50	0
psbK	D. carota	0.00992412	0.0567085	0.175002	0.0707115
	A. cerefolium	0.00992412	0.0567085	0.175002	0.0707115
	E. senticosus	NA	NA	NA	NA
psbL	D. carota	0.012477	0.0408742	0.305254	0
	A. cerefolium	0.0118187	0.000236375	50	0
	E. senticosus	NA	NA	NA	NA
psbM	D. carota	0.0225439	0.0498873	0.451896	0.13683
	A. cerefolium	0.0105657	0.0487141	0.216892	0
	E. senticosus	4.0764e-05	0.040764	0.001	0
psbN	D. carota	3.0113e-05	0.030113	0.001	0
	A. cerefolium	3.0113e-05	0.030113	0.001	0
	E. senticosus	NA	NA	NA	NA
psbT	D. carota	0.000103256	0.103256	0.001	0
	A. cerefolium	0.000103256	0.103256	0.001	0
	E. senticosus	NA	NA	NA	NA
psbZ	D. carota	0.00011305	0.11305	0.001	0
	A. cerefolium	0.00763455	0.107677	0.070902	0
	E. senticosus	2.08562e-05	0.0208562	0.001	0
rbcL	D. carota	0.0146674	0.129434	0.113319	6.06168e-15
	A. cerefolium	0.0178972	0.136622	0.130998	1.13241e-14
	E. senticosus	0.00979322	0.027334	0.35828	0.017099
rpl14	D. carota	0.00366733	0.138471	0.0264844	0
	A. cerefolium	0.00387937	0.154668	0.0250819	0
	E. senticosus	0.0255003	0.0373495	0.682749	0.394309
rpl16	D. carota	0.00587713	0.232906	0.0252339	2.3378e-10
	A. cerefolium	0.0119906	0.149357	0.0802817	7.13412e-06
	E. senticosus	0.00291564	0.0632327	0.0461097	0
rpl2	D. carota	0.00649966	0.041561	0.156388	0.0017355
	A. cerefolium	0.00479585	0.0316177	0.151682	0.00651349
	E. senticosus	NA	NA	NA	NA
rpl20	D. carota	0.0201254	0.174465	0.115355	1.18989e-06
	A. cerefolium	0.0335249	0.149741	0.223885	0.000245305
	E. senticosus	0.00619166	0.0424331	0.145916	0.00484627
rpl22	D. carota	0.0729219	0.347997	0.209548	6.76459e-09
	A. cerefolium	0.0579233	0.418193	0.138508	3.13861e-13
	E. senticosus	0.00777244	0.0855148	0.0908901	5.56647e-05
rpl23	D. carota	0.00458724	9.17448e-05	50	0
	A. cerefolium	0.00468737	0.0167649	0.279594	0
	E. senticosus	NA	NA	NA	NA
rpl32	D. carota	0.0322992	0.218484	0.147833	0.000700578
	A. cerefolium	0.023497	0.149555	0.157113	0.00309176
	E. senticosus	4.11833e-05	0.0411833	0.001	0
rpl33	D. carota	0.0280843	0.18717	0.150047	0.00112436
	A. cerefolium	0.0210722	0.181041	0.116394	0.000644795
	E. senticosus	0.013428	0.000268561	50	0.352813
rpl36	D. carota	0.000165988	0.165988	0.001	0
	A. cerefolium	0.000165988	0.165988	0.001	0
	E. senticosus	NA	NA	NA	NA
rpoA	D. carota	0.0495772	0.112744	0.439732	0.00185041
	A. cerefolium	0.0479553	0.164159	0.292127	3.01869e-07
	E. senticosus	0.00870116	0.0216174	0.402508	0.0326517
rpoB	D. carota	0.0200862	0.125031	0.16065	3.03477e-25
	A. cerefolium	0.0182071	0.139498	0.130519	9.75684e-31
	E. senticosus	0.00207467	0.0211651	0.0980232	8.45393e-08
rpoC1	D. carota	0.0202929	0.182507	0.111189	6.17467e-28
	A. cerefolium	0.019386	0.182742	0.106084	2.4129e-29
	E. senticosus	0.001914	0.0303371	0.063091	2.39028e-08
rpoC2	D. carota	0.0438446	0.171886	0.255079	4.20264e-31
	A. cerefolium	0.0440984	0.163598	0.269553	5.96856e-28
	E. senticosus	0.00548911	0.0274801	0.199748	2.06021e-07
rps11	D. carota	0.0151778	0.208999	0.0726215	5.93914e-10
	A. cerefolium	0.013951	0.17361	0.0803583	1.86904e-08
	E. senticosus	0.00324647	0.0199276	0.162913	0
rps12	D. carota	4.55418e-05	0.0455418	0.001	0
	A. cerefolium	0.268353	0.324162	0.827836	0.377996
	E. senticosus	NA	NA	NA	NA
rps14	D. carota	0.0214437	0.207366	0.10341	2.22511e-06
	A. cerefolium	0.031523	0.177747	0.177348	8.48716e-05
	E. senticosus	1.83598e-05	0.0183598	0.001	0
rps15	D. carota	0.0675177	0.1909	0.35368	0.00706457
	A. cerefolium	0.0517141	0.180172	0.287025	0.00386222
	E. senticosus	0.0240708	0.000481416	50	0.261829
rps16	D. carota	0.0163327	0.173166	0.0943184	2.19169e-05
	A. cerefolium	0.0223911	0.146426	0.152918	0.000342197
	E. senticosus	2.85026e-05	0.0285026	0.001	0
rps18	D. carota	0.0127128	0.12146	0.104667	6.18409e-05
	A. cerefolium	0.0165112	0.107332	0.153833	0.000680457
	E. senticosus	NA	NA	NA	NA
rps19	D. carota	0.00858535	0.17694	0.0485212	3.84732e-06
	A. cerefolium	0.00864303	0.230393	0.0375143	1.47702e-07
	E. senticosus	0.00872937	0.0864863	0.100934	0.000908643
rps2	D. carota	0.0257531	0.113231	0.227439	9.95421e-06
	A. cerefolium	0.0250798	0.100542	0.249446	6.88308e-05
	E. senticosus	3.41664e-05	0.0341664	0.001	0
rps3	D. carota	0.0281945	0.209669	0.134471	9.80253e-10
	A. cerefolium	0.0185594	0.30931	0.0600025	3.04578e-17
	E. senticosus	0.00603743	0.0177501	0.340135	0.16585
rps4	D. carota	0.0219554	0.0911199	0.240951	0.000309998
	A. cerefolium	0.0192585	0.0972783	0.197973	9.33541e-05
	E. senticosus	6.70048e-06	0.00670048	0.001	0
rps7	D. carota	NA	NA	NA	NA
	A. cerefolium	9.96125e-06	0.00996125	0.001	0
	E. senticosus	NA	NA	NA	NA
rps8	D. carota	0.0370355	0.169712	0.218225	3.38586e-05
	A. cerefolium	0.040267	0.154139	0.261238	0.000919188
	E. senticosus	0.00640278	0.0131921	0.48535	0.460779
ycf1	D. carota	0.150728	0.227851	0.661521	1.28062e-07
	A. cerefolium	0.150289	0.225529	0.666385	3.14974e-07
	E. senticosus	0.0316185	0.0349881	0.903693	0.55695
ycf15	D. carota	0.275738	0.326417	0.844741	0.500321
	A. cerefolium	0.276166	0.497745	0.554834	0.00892463
	E. senticosus	0.00385556	7.71112e-05	50	0
ycf2	D. carota	0.0219833	0.0347095	0.633352	0.00944351
	A. cerefolium	0.0214799	0.0231438	0.928108	0.677502
	E. senticosus	0.00552982	0.00231788	2.38573	0.124324
ycf3	D. carota	0.00490589	0.100836	0.0486521	6.30824e-07
	A. cerefolium	0.00511053	0.130977	0.0390184	9.19376e-09
	E. senticosus	1.54401e-05	0.0154401	0.001	0
ycf4	D. carota	0.016684	0.157386	0.106007	1.971e-08
	A. cerefolium	0.0122342	0.130173	0.0939846	7.12504e-08
	E. senticosus	0.0043192	0.0292471	0.14768	0.00788714
