# Supplementary material for: The complete chloroplast genome provides insight into the evolution and polymorphism of Panax ginseng
Source: Front Plant Sci. 2015 Jan 14;5:696. doi: 10.3389/fpls.2014.00696 (PMC4294130; doi:10.3389/fpls.2014.00696)
Supplement: Supplementary file 8 [file Table8.XLSX]

## Sheet: Sheet1
NC_006290		Damaya		Location on Damaya
Position	Base	Position	Base
3681–3682	-	3682	A	Intron(trnK-UUU)
4821–4822	-	4823	A	Intergenic Region
5893	G	5895	T	Intron(rps16)
6484	G	6485-6486	-	Intergenic Region
6925	G	6926	A	Intergenic Region
6927	T	6928	A	Intergenic Region
6937–6938	-	6939	T	Intergenic Region
6949–6950	-	6952	T	Intergenic Region
6952	G	6955	T	Intergenic Region
6956–6957	-	6960	T	Intergenic Region
6961–6962	-	6966	T	Intergenic Region
6973	A	6978	G	Intergenic Region
7012	G	7017	T	Intergenic Region
7015	C	7020	A	Intergenic Region
7018	C	7023	A	Intergenic Region
7021–7022	-	7027	T	Intergenic Region
7027	G	7033	T	Intergenic Region
7420	C	7426	T	Intergenic Region
10072–10073	-	10079	T	Intergenic Region
10297–10298	-	10305	T	Intergenic Region
11383	G	11391	T	atpA
13130	G	13138	T	atpF
13623	C	13631	T	Intron(atpF)
16116	C	16124	T	atpI
17009	R	17017	A	rps2
17306	T	17314	C	rps2
19399	C	19407	T	rpoC2
20809	R	20817	A	rpoC2
21074	G	21082	A	rpoC2
21661	T	21669	A	rpoC2
21757	C	21765	T	rpoC2
21925	T	21933	A	rpoC2
22185	T	22193	A	Intergenic Region
23884	C	23892	A	Intron(rpoC1)
23924	T	23932	C	Intron(rpoC1)
24366–24367	-	24375	T	Intron(rpoC1)
24366–24367	-	24376	T	Intron(rpoC1)
25655	G	25665	A	rpoB
25794	G	25804	A	rpoB
28982	C	28991-28992	-	Intergenic Region
29555	T	29563-29564	-	trnC-GCA
29670–29671	-	29679	G	Intergenic Region
31582–31583	-	31592	G	Intergenic Region
31607–31608	-	31618	C	Intergenic Region
31638–31639	-	31650	A	Intergenic Region
31639–31640	-	31652	T	Intergenic Region
31651–31652	-	31665	T	Intergenic Region
31697–31698	-	31712	T	Intergenic Region
31720–31721	-	31736	T	Intergenic Region
31776–31777	-	31793	T	Intergenic Region
31812–31813	-	31830	A	Intergenic Region
31816–31817	-	31835	A	Intergenic Region
33753	C	33772	A	Intergenic Region
34242	G	34261	A	Intergenic Region
34276	C	34295	A	Intergenic Region
35538	C	35557	A	psbD
35539	T	35558	C	psbD
35542	A	35561	T	psbD
35543	T	35562	A	psbD
37552–37553	-	37572	C	trnS-UGA
37663	C	37683	A	Intergenic Region
37776	C	37796	T	Intergenic Region
38067	G	38087	T	lhbA
38171	C	38190-38191	-	Intergenic Region
38212	T	38231	A	Intergenic Region
38214	C	38233	T	Intergenic Region
38228–38229	-	38248	A	Intergenic Region
40842	T	40862	C	psaB
41968	C	41988	T	psaA
45184	A	45203-45204	-	Intron(ycf3)
45185	T	45203-45204	-	Intron(ycf3)
45186	T	45203-45204	-	Intron(ycf3)
45187	G	45203-45204	-	Intron(ycf3)
45188	A	45203-45204	-	Intron(ycf3)
45189	T	45203-45204	-	Intron(ycf3)
45190	C	45203-45204	-	Intron(ycf3)
46671	C	46684	A	Intergenic Region
47507	Y	47520	T	Intergenic Region
47993	R	48006	A	rps4
52851	T	52863-52864	-	Intergenic Region
52898	G	52910	A	Intergenic Region
53157	C	53169	T	Intergenic Region
53271	A	53283	T	Intergenic Region
53491	G	53502-53503	-	Intergenic Region
53536	T	53547	A	Intergenic Region
53537	A	53548	T	Intergenic Region
53564	G	53575	A	trnV-UAC
53617	C	53628	T	Intron(trnV-UAC)
55950	C	55961	T	atpB
55967	A	55978	T	atpB
59313–59314	-	59325	C	Intergenic Region
59329–59330	-	59342	T	Intergenic Region
59329–59330	-	59343	T	Intergenic Region
59338–59339	-	59353	A	Intergenic Region
59399	A	59413-59414	-	Intergenic Region
59451	G	59465	T	accD
59467	G	59481	A	accD
59522	G	59536	A	accD
59609	T	59623	A	accD
67273	G	67287	T	Intergenic Region
68981–68982	-	68996	A	Intergenic Region
70279	A	70293-70294	-	Intergenic Region
70375–70376	-	70390	G	Intergenic Region
70948	A	70963	T	Intergenic Region
71722	C	71737	T	rps12
72429–72430	-	72445	T	Intron(clpP,rps12)
72447–72448	-	72464	T	Intron(clpP,rps12)
72452	G	72469	T	Intron(clpP,rps12)
72947	C	72964	G	clpP
73108–73109	-	73126	C	Intron(clpP,rps12)
73114–73115	-	73133	A	Intron(clpP,rps12)
73838	A	73856-73857	-	Intron(clpP,rps12)
73931–73932	-	73950	A	Intron(rps12)
74220	T	74239	A	Intron(rps12)
74275	R	74294	A	Intron(rps12)
77105–77106	-	77125	T	Intron(rps12)
77126–77127	-	77147	T	Intron(rps12)
77153	C	77173-77174	-	Intron(rps12)
77247	T	77266-77267	-	Intron(rps12)
77362	C	77381	A	Intron(rps12)
77366	C	77385	A	Intron(rps12)
77372	C	77391	A	Intron(rps12)
77376	T	77395	A	Intron(rps12)
77379	C	77398	A	Intron(rps12)
77404	A	77423	G	Intron(rps12)
77491–77492	-	77511	T	Intron(rps12)
77505	T	77525	C	Intron(rps12)
79762	T	79782	C	Intron(rps12)
81969	T	81989	C	Intron(rps12)
82017–82018	-	82038	C	Intron(rps12)
82029–82030	-	82051	T	Intron(rps12)
82029–82030	-	82052	T	Intron(rps12)
83934	A	83956-83957	-	Intron(rps12,rpl16)
101273–101274	-	101296	G	Intergenic Region
101314–101315	-	101338	T	Intergenic Region
101328	C	101351-101352	-	Intergenic Region
101376–101377	-	101400	A	Intergenic Region
101411–101412	-	101436	G	Intergenic Region
101442–101443	-	101468	C	Intergenic Region
101456	G	101482	C	Intergenic Region
101493	T	101519	C	Intergenic Region
105393	A	105418-105419	-	Intron(trnA-UGC)
105405–105406	-	105431	G	Intron(trnA-UGC)
106801	T	106827	C	rrn23
115014	G	115039-115040	-	Intergenic Region
115351–115352	-	115377	A	Intergenic Region
115436–115437	-	115463	T	Intergenic Region
116603	G	116629-116630	-	Intergenic Region
116605	G	116631	A	Intergenic Region
118954	A	118980	T	ndhD
119686	G	119712	T	psaC
121439–121440	-	121466	A	Intergenic Region
122857–122858	-	122885	T	Intron(ndhA)
122865–122866	-	122894	T	Intron(ndhA)
122879–122880	-	122909	T	Intron(ndhA)
122881–122882	-	122912	T	Intron(ndhA)
122905–122906	-	122937	A	Intron(ndhA)
123367–123368	-	123400	T	Intron(ndhA)
126250	C	126283	A	ycf1
126912	G	126945	T	ycf1
127693	G	127726	A	ycf1
127758	G	127791	A	ycf1
128133	C	128166	T	ycf1
128593	G	128626	T	ycf1
128611	A	128644	T	ycf1
135624	A	135657	G	rrn23
137009–137010	-	137043	C	Intron(trnA-UGC)
137031	T	137064-137065	-	Intron(trnA-UGC)
140932	A	140965	G	Intergenic Region
140969	C	141002	G	Intergenic Region
140982–140983	-	141016	G	Intergenic Region
141011–141012	-	141046	C	Intergenic Region
141046–141047	-	141082	T	Intergenic Region
141095	G	141130-141131	-	Intergenic Region
141104–141105	-	141140	A	Intergenic Region
141148–141149	-	141185	C	Intergenic Region
156318	A	156354-156355	-	Intergenic Region
