# Supplementary material for: The complete chloroplast genome provides insight into the evolution and polymorphism of Panax ginseng
Source: Front Plant Sci. 2015 Jan 14;5:696. doi: 10.3389/fpls.2014.00696 (PMC4294130; doi:10.3389/fpls.2014.00696)
Supplement: Supplementary file 9 [file Table9.XLSX]

## Sheet: Sheet1
Region	Position	RefBase	damaya	ermaya	gaolishen	yeshanshen	Location
LSC	117	A	A=2985|C=163(0.94|0.05)	-	A=2013|C=166(0.92|0.07)	A=1538|C=131(0.92|0.07)	Intergenic Region
LSC	222	T	T=3436|A=291(0.92|0.07)	T=1794|A=100(0.94|0.05)	T=2095|A=123(0.94|0.05)	T=1593|A=146(0.91|0.08)	Intergenic Region
LSC	317	G	G=3836|A=248(0.93|0.06)	G=2088|A=147(0.93|0.06)	G=1203|A=120(0.9|0.09)	G=979|A=149(0.86|0.13)	Intergenic Region
LSC	332	T	-	-	T=1360|G=139(0.9|0.09)	-	Intergenic Region
LSC	450	A	A=3301|C=217(0.93|0.06)	A=2796|C=234(0.92|0.07)	A=2149|C=194(0.91|0.08)	A=1741|C=228(0.88|0.11)	Intergenic Region
LSC	805	T	T=2406|G=165(0.93|0.06)	T=3495|G=391(0.89|0.1)	T=1126|G=108(0.91|0.08)	T=1272|G=174(0.87|0.12)	psbA
LSC	809	A	A=2428|C=169(0.93|0.06)	A=3571|C=393(0.9|0.09)	A=1139|C=110(0.91|0.08)	A=1288|C=174(0.88|0.11)	psbA
LSC	1602	T	T=2572|G=189(0.93|0.06)	T=4843|G=432(0.91|0.08)	T=1824|G=199(0.9|0.09)	T=1613|G=207(0.88|0.11)	Intergenic Region
LSC	2044	T	T=3943|G=321(0.92|0.07)	T=3108|G=221(0.93|0.06)	T=2352|G=246(0.9|0.09)	T=1567|G=184(0.89|0.1)	Intron(trnK-UUU)
LSC	3060	T	T=5412|G=401(0.93|0.06)	T=3290|G=267(0.92|0.07)	T=3403|G=346(0.9|0.09)	T=2546|G=361(0.87|0.12)	matK
LSC	3816	T	-	-	T=3741|-2CG=306(0.92|0.07)	T=2689|-2CG=269(0.9|0.09)	Intron(trnK-UUU)
LSC	4822	C	C=2016|-1A=160(0.92|0.07)	C=275|-1A=19(0.93|0.06)	C=897|-1A=80(0.91|0.08)	C=632|-1A=47(0.93|0.06)	Intergenic Region
LSC	5472	A	-	-	-	+1C=152|A=132(0.53|0.46)	Intron(rps16)
LSC	7502	A	A=209|-1C=18(0.92|0.07)	-	A=98|-1C=14(0.87|0.12)	A=98|-1C=6(0.94|0.05)	Intergenic Region
LSC	14248	T	T=171|-1A=16(0.91|0.08)	T=489|-1A=27(0.94|0.05)	T=94|-1A=12(0.88|0.11)	T=138|-1A=9(0.93|0.06)	Intergenic Region
LSC	31550	T	-	-	-	T=2651|G=169(0.94|0.05)	Intergenic Region
LSC	31853	T	T=6303|G=600(0.91|0.08)	-	T=3439|G=395(0.89|0.1)	T=2746|G=438(0.86|0.13)	Intergenic Region
LSC	32196	G	-	G=2918|T=174(0.94|0.05)	G=691|T=53(0.92|0.07)	G=696|T=98(0.87|0.12)	Intergenic Region
LSC	32277	A	-	A=2458|G=136(0.94|0.05)	A=614|G=45(0.93|0.06)	A=592|G=57(0.91|0.08)	trnD-GUC
LSC	32631	T	T=2686|C=262(0.91|0.08)	T=2687|C=202(0.93|0.06)	T=1236|C=107(0.92|0.07)	T=941|C=121(0.88|0.11)	Intergenic Region
LSC	32827	C	C=2745|T=162(0.94|0.05)	-	C=3291|T=214(0.93|0.06)	C=2047|T=172(0.92|0.07)	Intergenic Region
LSC	32836	A	A=2662|C=158(0.94|0.05)	-	-	-	Intergenic Region
LSC	32841	T	T=2566|A=164(0.93|0.06)	-	T=3362|A=303(0.91|0.08)	T=1996|A=241(0.89|0.1)	Intergenic Region
LSC	32846	T	T=2642|C=163(0.94|0.05)	-	T=3486|C=303(0.92|0.07)	T=2034|C=242(0.89|0.1)	Intergenic Region
LSC	32857	C	C=2680|A=156(0.94|0.05)	-	C=3518|A=216(0.94|0.05)	C=2129|A=179(0.92|0.07)	Intergenic Region
LSC	33044	A	A=3979|C=324(0.92|0.07)	A=767|C=68(0.91|0.08)	A=1958|C=267(0.88|0.12)	A=1295|C=212(0.85|0.14)	Intergenic Region
LSC	33051	A	A=3576|C=331(0.91|0.08)	A=679|C=68(0.9|0.09)	A=1823|C=271(0.87|0.12)	A=1192|C=210(0.85|0.14)	Intergenic Region
LSC	33052	A	A=3502|C=330(0.91|0.08)	A=681|C=67(0.91|0.08)	A=1785|C=270(0.86|0.13)	A=1175|C=210(0.84|0.15)	Intergenic Region
LSC	33321	T	T=1145|A=90(0.92|0.07)	T=777|A=41(0.94|0.05)	T=846|A=68(0.92|0.07)	T=635|A=74(0.89|0.1)	Intergenic Region
LSC	33331	T	T=1244|G=84(0.93|0.06)	T=691|G=41(0.94|0.05)	T=897|G=64(0.93|0.06)	T=664|G=75(0.89|0.1)	Intergenic Region
LSC	33593	G	G=6280|A=535(0.92|0.07)	-	-	-	Intergenic Region
LSC	34481	T	-	-	T=3093|G=167(0.94|0.05)	T=2564|G=190(0.93|0.06)	Intergenic Region
LSC	34486	A	-	-	A=3092|C=163(0.94|0.05)	A=2563|C=188(0.93|0.06)	Intergenic Region
LSC	34488	A	A=5870|C=311(0.94|0.05)	-	-	A=2600|C=189(0.93|0.06)	Intergenic Region
LSC	34621	T	T=6079|G=538(0.91|0.08)	T=2934|G=187(0.94|0.05)	T=3243|G=239(0.93|0.06)	T=2662|G=353(0.88|0.11)	Intergenic Region
LSC	34938	A	A=2799|C=163(0.94|0.05)	-	A=1688|C=133(0.92|0.07)	A=1521|C=175(0.89|0.1)	psbD
LSC	34942	G	G=2526|T=163(0.93|0.06)	-	G=1662|T=134(0.92|0.07)	G=1498|T=174(0.89|0.1)	psbD
LSC	34989	T	T=2223|C=170(0.92|0.07)	-	T=1504|C=122(0.92|0.07)	T=1455|C=153(0.9|0.09)	psbD
LSC	35349	T	T=4125|G=332(0.92|0.07)	T=5270|G=376(0.93|0.06)	T=1310|G=130(0.9|0.09)	T=1216|G=147(0.89|0.1)	psbD
LSC	36160	A	A=1769|C=149(0.92|0.07)	A=4112|C=323(0.92|0.07)	A=576|C=56(0.91|0.08)	A=622|C=94(0.86|0.13)	psbC
LSC	36367	T	T=3188|G=286(0.91|0.08)	T=4017|G=331(0.92|0.07)	T=1512|G=132(0.91|0.08)	T=1437|G=194(0.88|0.11)	psbC
LSC	36517	C	C=1849|T=152(0.92|0.07)	C=3210|T=177(0.94|0.05)	C=645|T=55(0.92|0.07)	C=638|T=83(0.88|0.11)	psbC
LSC	36527	A	A=2039|C=170(0.92|0.07)	-	A=730|C=62(0.92|0.07)	A=683|C=86(0.88|0.11)	psbC
LSC	36732	G	-	-	-	G=414|C=43(0.9|0.09)	psbC
LSC	39288	C	C=2475|G=191(0.92|0.07)	-	C=904|G=58(0.93|0.06)	C=822|G=69(0.92|0.07)	Intergenic Region
LSC	39346	A	A=2865|C=162(0.94|0.05)	-	A=805|C=61(0.92|0.07)	A=771|C=61(0.92|0.07)	psaB
LSC	39349	C	C=2744|A=175(0.94|0.05)	-	C=787|A=61(0.92|0.07)	C=753|A=63(0.92|0.07)	psaB
LSC	39464	A	A=2120|C=148(0.93|0.06)	-	A=698|C=60(0.92|0.07)	A=688|C=64(0.91|0.08)	psaB
LSC	39681	T	T=536|G=47(0.91|0.08)	T=3785|G=306(0.92|0.07)	T=1074|G=138(0.88|0.11)	T=785|G=109(0.87|0.12)	psaB
LSC	40195	G	G=3727|C=295(0.92|0.07)	G=5448|C=428(0.92|0.07)	G=1993|C=212(0.9|0.09)	G=1810|C=241(0.88|0.11)	psaB
LSC	40702	T	-	-	T=607|G=42(0.93|0.06)	T=778|G=42(0.94|0.05)	psaB
LSC	41988	T	-	-	T=1093|C=83(0.92|0.07)	T=1185|C=103(0.92|0.07)	psaA
LSC	42599	T	T=468|G=38(0.92|0.07)	T=7058|G=557(0.92|0.07)	T=193|G=23(0.89|0.1)	T=253|G=44(0.85|0.14)	psaA
LSC	42954	A	A=4034|C=291(0.93|0.06)	A=5645|C=375(0.93|0.06)	A=1448|C=170(0.89|0.1)	A=1453|C=207(0.87|0.12)	psaA
LSC	43273	A	A=1960|C=274(0.87|0.12)	A=5111|C=293(0.94|0.05)	A=652|C=114(0.85|0.14)	A=627|C=164(0.79|0.2)	psaA
LSC	44584	T	T=1648|G=126(0.92|0.07)	T=2252|G=166(0.93|0.06)	T=1930|G=129(0.93|0.06)	T=1659|G=127(0.92|0.07)	ycf3
LSC	45222	T	-	-	-	T=2225|G=263(0.89|0.1)	Intron(ycf3)
LSC	45399	G	G=4415|T=470(0.9|0.09)	G=2649|T=212(0.92|0.07)	G=2015|T=303(0.86|0.13)	G=1890|T=263(0.87|0.12)	Intron(ycf3)
LSC	45512	T	T=4169|G=420(0.9|0.09)	T=3226|G=302(0.91|0.08)	T=2582|G=349(0.88|0.11)	T=2120|G=321(0.86|0.13)	ycf3
LSC	45775	C	C=3778|G=374(0.9|0.09)	C=3488|G=276(0.92|0.07)	C=2425|G=298(0.89|0.1)	C=2001|G=285(0.87|0.12)	Intron(ycf3)
LSC	45780	A	A=3642|C=373(0.9|0.09)	A=3217|C=282(0.91|0.08)	A=2400|C=300(0.88|0.11)	A=1979|C=293(0.87|0.12)	Intron(ycf3)
LSC	46038	T	T=4770|G=429(0.91|0.08)	-	T=2461|G=239(0.91|0.08)	-	Intron(ycf3)
LSC	46302	A	-	A=3320|C=177(0.94|0.05)	-	A=3232|C=238(0.93|0.06)	Intron(ycf3)
LSC	52550	A	A=6184|C=417(0.93|0.06)	-	A=4867|C=381(0.92|0.07)	A=3702|C=347(0.91|0.08)	Intergenic Region
LSC	52643	T	T=6026|A=525(0.91|0.08)	-	T=4248|A=344(0.92|0.07)	T=3410|A=336(0.91|0.08)	Intergenic Region
LSC	52657	A	A=6714|G=572(0.92|0.07)	-	A=4615|G=386(0.92|0.07)	A=3795|G=382(0.9|0.09)	Intergenic Region
LSC	52933	A	A=6453|C=536(0.92|0.07)	-	A=5324|C=593(0.89|0.1)	A=3928|C=489(0.88|0.11)	Intergenic Region
LSC	53072	A	A=4525|G=493(0.9|0.09)	A=1141|G=132(0.89|0.1)	A=4097|G=542(0.88|0.11)	A=3244|G=517(0.86|0.13)	Intergenic Region
LSC	53138	C	C=4378|T=432(0.91|0.08)	C=1111|T=138(0.88|0.11)	C=3178|T=436(0.87|0.12)	C=2513|T=418(0.85|0.14)	Intergenic Region
LSC	53324	T	T=6401|G=578(0.91|0.08)	T=1689|G=140(0.92|0.07)	T=3103|G=359(0.89|0.1)	T=2361|G=310(0.88|0.11)	Intergenic Region
LSC	53612	T	T=3114|G=295(0.91|0.08)	-	-	-	Intron(trnV-UAC)
LSC	53690	A	-	-	-	A=1580|T=188(0.89|0.1)	Intron(trnV-UAC)
LSC	53691	A	-	-	-	A=1531|T=185(0.89|0.1)	Intron(trnV-UAC)
LSC	55516	T	T=2155|G=165(0.92|0.07)	-	-	-	atpB
LSC	56074	T	-	T=3317|G=263(0.92|0.07)	T=170|G=10(0.94|0.05)	T=201|G=24(0.89|0.1)	atpB
LSC	56380	T	T=2551|G=220(0.92|0.07)	T=3380|G=279(0.92|0.07)	T=1150|G=108(0.91|0.08)	T=916|G=108(0.89|0.1)	atpB
LSC	56452	A	A=2903|C=235(0.92|0.07)	A=2768|C=224(0.92|0.07)	A=1596|C=153(0.91|0.08)	A=1184|C=128(0.9|0.09)	atpB
LSC	56766	G	G=4392|T=359(0.92|0.07)	G=2409|T=197(0.92|0.07)	G=3191|T=338(0.9|0.09)	G=2411|T=318(0.88|0.11)	Intergenic Region
LSC	56767	A	A=4495|C=355(0.92|0.07)	A=2471|C=197(0.92|0.07)	A=3212|C=334(0.9|0.09)	A=2414|C=317(0.88|0.11)	Intergenic Region
LSC	56835	G	G=4221|T=371(0.91|0.08)	G=2220|T=179(0.92|0.07)	G=2800|T=341(0.89|0.1)	G=2187|T=328(0.86|0.13)	Intergenic Region
LSC	56991	T	T=3774|G=352(0.91|0.08)	T=2241|G=184(0.92|0.07)	T=2881|G=323(0.89|0.1)	T=2370|G=318(0.88|0.11)	Intergenic Region
LSC	57012	A	A=4441|G=415(0.91|0.08)	A=2349|G=206(0.91|0.08)	A=3880|G=451(0.89|0.1)	A=2959|G=408(0.87|0.12)	Intergenic Region
LSC	57131	T	T=5889|G=484(0.92|0.07)	T=3038|G=224(0.93|0.06)	T=3969|G=429(0.9|0.09)	T=2959|G=372(0.88|0.11)	Intergenic Region
LSC	57132	A	A=5986|C=489(0.92|0.07)	A=3014|C=224(0.93|0.06)	A=3986|C=425(0.9|0.09)	A=2929|C=363(0.88|0.11)	Intergenic Region
LSC	57453	T	T=2129|C=169(0.92|0.07)	T=4132|C=353(0.92|0.07)	T=1442|C=153(0.9|0.09)	T=1248|C=162(0.88|0.11)	rbcL
LSC	57852	C	C=3632|T=300(0.92|0.07)	-	C=1353|T=138(0.9|0.09)	C=1260|T=173(0.87|0.12)	rbcL
LSC	58347	C	C=3375|T=224(0.93|0.06)	-	-	-	rbcL
LSC	58392	G	G=3211|A=214(0.93|0.06)	-	-	-	rbcL
LSC	58410	G	G=3038|A=164(0.94|0.05)	-	-	-	rbcL
LSC	58479	A	A=1004|T=73(0.93|0.06)	-	-	-	rbcL
LSC	58500	G	G=982|A=84(0.92|0.07)	-	-	-	rbcL
LSC	58539	G	-	-	-	G=615|A=33(0.94|0.05)	rbcL
LSC	58566	G	-	-	-	G=644|A=34(0.94|0.05)	rbcL
LSC	58572	T	-	-	-	T=573|C=32(0.94|0.05)	rbcL
LSC	58590	C	-	-	-	C=638|T=41(0.93|0.06)	rbcL
LSC	58608	C	C=1031|T=58(0.94|0.05)	-	-	C=597|T=42(0.93|0.06)	rbcL
LSC	58743	G	G=818|A=48(0.94|0.05)	-	-	-	rbcL
LSC	79163	G	G=4954|A=415(0.92|0.07)	G=2843|A=154(0.94|0.05)	G=2426|A=288(0.89|0.1)	G=2266|A=273(0.89|0.1)	Intron(petD,rps12)
LSC	79612	C	C=1733|A=144(0.92|0.07)	C=2546|A=200(0.92|0.07)	C=952|A=84(0.91|0.08)	C=818|A=102(0.88|0.11)	petD
LSC	79733	A	A=3373|C=297(0.91|0.08)	A=2302|C=212(0.91|0.08)	A=2482|C=226(0.91|0.08)	A=1994|C=255(0.88|0.11)	petD
LSC	79740	A	A=3511|C=297(0.92|0.07)	A=2276|C=210(0.91|0.08)	A=2472|C=230(0.91|0.08)	A=1935|C=256(0.88|0.11)	Intron(rps12)
LSC	79982	A	A=6261|C=487(0.92|0.07)	A=3150|C=304(0.91|0.08)	A=3828|C=353(0.91|0.08)	A=3021|C=378(0.88|0.11)	rpoA
LSC	80153	A	A=5659|G=432(0.92|0.07)	A=2161|G=190(0.91|0.08)	A=2886|G=259(0.91|0.08)	A=2642|G=339(0.88|0.11)	rpoA
LSC	80975	A	A=2008|C=140(0.93|0.06)	A=3684|C=266(0.93|0.06)	A=1127|C=97(0.92|0.07)	A=1090|C=132(0.89|0.1)	Intron(rps12)
LSC	80982	A	A=1833|C=138(0.92|0.07)	A=3695|C=265(0.93|0.06)	A=967|C=94(0.91|0.08)	A=942|C=133(0.87|0.12)	Intron(rps12)
LSC	81731	G	-	G=2438|-1A=155(0.94|0.05)	-	G=2545|-1A=171(0.93|0.06)	Intron(rps12)
LSC	81813	A	A=4542|C=251(0.94|0.05)	A=2587|C=220(0.92|0.07)	A=1247|C=69(0.94|0.05)	A=1301|C=114(0.91|0.08)	infA
LSC	82118	C	C=2550|A=187(0.93|0.06)	C=1222|A=114(0.91|0.08)	C=993|A=95(0.91|0.08)	C=1004|A=115(0.89|0.1)	rps8
LSC	82275	A	A=3331|C=260(0.92|0.07)	A=1995|C=158(0.92|0.07)	A=3091|C=340(0.9|0.09)	A=2248|C=261(0.89|0.1)	rps8
LSC	82488	A	-	A=2917|C=233(0.92|0.07)	-	-	rps8
LSC	82688	G	G=4587|A=381(0.92|0.07)	G=2362|A=233(0.91|0.08)	G=2367|A=298(0.88|0.11)	G=2171|A=279(0.88|0.11)	Intron(rps12)
LSC	82719	A	A=4489|C=311(0.93|0.06)	A=2460|C=221(0.91|0.08)	A=1940|C=181(0.91|0.08)	A=1837|C=205(0.89|0.1)	rpl14
LSC	82727	A	A=4215|C=301(0.93|0.06)	A=2313|C=214(0.91|0.08)	A=1709|C=173(0.9|0.09)	A=1586|C=202(0.88|0.11)	rpl14
LSC	83114	T	T=3699|G=303(0.92|0.07)	T=2333|G=212(0.91|0.08)	T=1286|G=166(0.88|0.11)	T=1221|G=193(0.86|0.13)	Intron(rps12)
LSC	83141	T	T=3609|C=324(0.91|0.08)	T=2330|C=268(0.89|0.1)	T=1406|C=220(0.86|0.13)	T=1332|C=236(0.84|0.15)	Intron(rps12)
LSC	83154	T	T=3119|G=293(0.91|0.08)	T=2231|G=251(0.89|0.1)	T=1273|G=205(0.86|0.13)	T=1130|G=205(0.84|0.15)	Intron(rps12)
LSC	83199	T	T=2776|G=240(0.92|0.07)	T=2829|G=317(0.89|0.1)	T=1339|G=182(0.88|0.11)	T=1065|G=171(0.86|0.13)	rpl16
LSC	83600	A	A=3310|C=256(0.92|0.07)	A=2581|C=216(0.92|0.07)	A=1961|C=232(0.89|0.1)	A=1648|C=234(0.87|0.12)	Intron(rpl16,rps12)
LSC	83717	A	A=4659|C=472(0.9|0.09)	A=2227|C=257(0.89|0.1)	A=2629|C=321(0.89|0.1)	A=2004|C=308(0.86|0.13)	Intron(rpl16,rps12)
LSC	83761	A	A=4976|C=500(0.9|0.09)	A=2094|C=253(0.89|0.1)	A=3472|C=405(0.89|0.1)	A=2702|C=403(0.87|0.12)	Intron(rpl16,rps12)
LSC	83762	A	A=4968|C=503(0.9|0.09)	A=2056|C=252(0.89|0.1)	A=3486|C=406(0.89|0.1)	A=2686|C=406(0.86|0.13)	Intron(rpl16,rps12)
LSC	83788	A	A=5322|C=546(0.9|0.09)	A=2226|C=260(0.89|0.1)	A=3972|C=465(0.89|0.1)	A=3061|C=455(0.87|0.12)	Intron(rpl16,rps12)
LSC	83833	C	C=5057|T=451(0.91|0.08)	C=2465|T=274(0.89|0.1)	C=3580|T=409(0.89|0.1)	C=2680|T=357(0.88|0.11)	Intron(rpl16,rps12)
LSC	83880	T	T=4834|G=429(0.91|0.08)	T=2574|G=285(0.9|0.09)	T=2523|G=276(0.9|0.09)	T=1888|G=272(0.87|0.12)	Intron(rpl16,rps12)
LSC	83926	T	T=4648|G=454(0.91|0.08)	T=2428|G=252(0.9|0.09)	T=1719|G=206(0.89|0.1)	T=1444|G=214(0.87|0.12)	Intron(rpl16,rps12)
LSC	84136	A	-	A=1046|T=69(0.93|0.06)	-	-	Intron(rpl16,rps12)
LSC	84348	T	T=5364|G=436(0.92|0.07)	T=2346|G=219(0.91|0.08)	T=2616|G=306(0.89|0.1)	T=1855|G=270(0.87|0.12)	Intron(rpl16,rps12)
LSC	84388	T	T=5524|G=439(0.92|0.07)	-	-	-	Intron(rpl16,rps12)
LSC	84598	T	T=4217|G=277(0.93|0.06)	T=1662|G=118(0.93|0.06)	T=3777|G=363(0.91|0.08)	T=2799|G=360(0.88|0.11)	Intron(rps12)
LSC	84606	A	A=4006|C=281(0.93|0.06)	A=1592|C=128(0.92|0.07)	A=3758|C=375(0.9|0.09)	A=2877|C=369(0.88|0.11)	Intron(rps12)
LSC	84607	G	G=4033|T=283(0.93|0.06)	G=1613|T=128(0.92|0.07)	G=3753|T=372(0.9|0.09)	G=2891|T=367(0.88|0.11)	Intron(rps12)
LSC	84830	T	T=4788|C=364(0.92|0.07)	T=3155|C=246(0.92|0.07)	T=2394|C=213(0.91|0.08)	T=2255|C=284(0.88|0.11)	rps3
LSC	85347	A	A=4393|C=340(0.92|0.07)	A=2293|C=173(0.92|0.07)	A=2413|C=235(0.91|0.08)	A=1969|C=224(0.89|0.1)	rpl22,rps3
LSC	85415	G	-	G=1416|T=79(0.94|0.05)	-	G=1833|T=150(0.92|0.07)	rpl22
LSC	85416	A	-	A=1416|C=80(0.94|0.05)	-	A=1843|C=143(0.92|0.07)	rpl22
LSC	85421	A	-	A=1407|C=80(0.94|0.05)	-	A=1853|C=144(0.92|0.07)	rpl22
IR	86156	A	-	-	A=2299|C=164(0.93|0.06)	A=1902|C=107(0.94|0.05)	rps19
IR	86328	G	-	-	G=753|C=46(0.94|0.05)	G=764|C=48(0.94|0.05)	rp12
IR	86638	A	A=1842|C=120(0.93|0.06)	-	A=662|C=52(0.92|0.07)	A=819|C=60(0.93|0.06)	rp12
IR	87467	T	-	-	-	T=3866|C=291(0.92|0.07)	rp12
IR	87639	G	-	-	-	G=2535|T=184(0.93|0.06)	rp12
IR	87952	A	-	-	-	A=3563|C=247(0.93|0.06)	rpl23
IR	89474	T	T=6375|G=417(0.93|0.06)	-	T=3415|G=309(0.91|0.08)	T=3017|G=338(0.89|0.1)	ycf2
IR	89745	T	-	-	T=3121|G=252(0.92|0.07)	T=2485|G=221(0.91|0.08)	ycf2
IR	89863	T	-	-	-	T=3455|G=198(0.94|0.05)	ycf2
IR	90481	A	-	-	A=7042|C=403(0.94|0.05)	A=6648|C=477(0.93|0.06)	ycf2
IR	91346	A	-	-	A=5371|G=354(0.93|0.06)	A=4252|G=348(0.92|0.07)	ycf2
IR	91430	A	-	-	A=6441|T=414(0.93|0.06)	A=6661|T=514(0.92|0.07)	ycf2
IR	92169	C	-	-	C=7216|A=412(0.94|0.05)	C=6117|A=483(0.92|0.07)	ycf2
IR	92364	A	-	-	A=4923|G=293(0.94|0.05)	A=4988|G=400(0.92|0.07)	ycf2
IR	92466	T	-	-	T=6339|G=375(0.94|0.05)	T=5217|G=402(0.92|0.07)	ycf2
IR	92503	A	-	-	A=6416|C=362(0.94|0.05)	A=5276|C=388(0.93|0.06)	ycf2
IR	92790	A	-	-	-	A=4951|C=293(0.94|0.05)	ycf2
IR	92941	G	G=6621|T=399(0.94|0.05)	-	G=5929|T=392(0.93|0.06)	G=5278|T=438(0.92|0.07)	ycf2
IR	93376	C	-	-	C=4884|T=258(0.94|0.05)	C=4142|T=254(0.94|0.05)	ycf2
IR	93380	T	-	-	T=4609|G=260(0.94|0.05)	T=3900|G=251(0.93|0.06)	ycf2
IR	93580	A	-	-	A=5566|T=326(0.94|0.05)	A=4881|T=326(0.93|0.06)	ycf2
IR	93631	T	-	-	-	T=4114|G=230(0.94|0.05)	ycf2
IR	93640	A	-	-	A=3867|C=211(0.94|0.05)	A=3745|C=225(0.94|0.05)	ycf2
IR	94095	T	-	-	-	T=1642|G=100(0.94|0.05)	ycf2
IR	94393	A	-	-	-	A=3527|T=192(0.94|0.05)	ycf2
IR	94622	T	-	-	T=6355|G=357(0.94|0.05)	T=5799|G=376(0.93|0.06)	ycf2
IR	94753	G	-	-	G=4047|T=244(0.94|0.05)	G=3556|T=270(0.92|0.07)	ycf15
IR	94814	G	-	-	G=4273|T=254(0.94|0.05)	G=3712|T=257(0.93|0.06)	ycf15
IR	94824	A	-	-	A=4257|C=235(0.94|0.05)	A=3706|C=233(0.94|0.05)	ycf15
IR	97563	T	-	-	T=2409|G=151(0.94|0.05)	T=2267|G=178(0.92|0.07)	ndhB
IR	97753	A	-	-	-	A=4621|G=314(0.93|0.06)	ndhB
IR	97904	A	-	-	A=5451|C=329(0.94|0.05)	A=4512|C=312(0.93|0.06)	ndhB
IR	99994	A	-	A=7215|C=381(0.94|0.05)	-	A=3394|C=255(0.93|0.06)	Intergenic Region
IR	100249	A	-	A=5176|C=294(0.94|0.05)	-	A=5094|C=356(0.93|0.06)	Intergenic Region
IR	100266	A	-	A=4960|C=271(0.94|0.05)	-	A=5390|C=343(0.94|0.05)	Intergenic Region
IR	100476	A	-	-	-	A=4710|C=249(0.94|0.05)	Intergenic Region
IR	142008	A	-	-	-	A=4710|C=249(0.94|0.05)	Intergenic Region
IR	142218	A	-	A=4960|C=271(0.94|0.05)	-	A=5390|C=343(0.94|0.05)	Intergenic Region
IR	142235	A	-	A=5176|C=294(0.94|0.05)	-	A=5094|C=356(0.93|0.06)	Intergenic Region
IR	142490	A	-	A=7215|C=381(0.94|0.05)	-	A=3394|C=255(0.93|0.06)	Intergenic Region
IR	144580	A	-	-	A=5451|C=329(0.94|0.05)	A=4512|C=312(0.93|0.06)	ndhB
IR	144731	A	-	-	-	A=4621|G=314(0.93|0.06)	ndhB
IR	144921	T	-	-	T=2409|G=151(0.94|0.05)	T=2267|G=178(0.92|0.07)	ndhB
IR	147660	A	-	-	A=4257|C=235(0.94|0.05)	A=3706|C=233(0.94|0.05)	ycf15
IR	147670	G	-	-	G=4273|T=254(0.94|0.05)	G=3712|T=257(0.93|0.06)	ycf15
IR	147731	G	-	-	G=4047|T=244(0.94|0.05)	G=3556|T=270(0.92|0.07)	ycf15
IR	147862	T	-	-	T=6355|G=357(0.94|0.05)	T=5799|G=376(0.93|0.06)	ycf2
IR	148091	A	-	-	-	A=3527|T=192(0.94|0.05)	ycf2
IR	148389	T	-	-	-	T=1642|G=100(0.94|0.05)	ycf2
IR	148844	A	-	-	A=3867|C=211(0.94|0.05)	A=3745|C=225(0.94|0.05)	ycf2
IR	148853	T	-	-	-	T=4114|G=230(0.94|0.05)	ycf2
IR	148904	A	-	-	A=5566|T=326(0.94|0.05)	A=4881|T=326(0.93|0.06)	ycf2
IR	149104	T	-	-	T=4609|G=260(0.94|0.05)	T=3900|G=251(0.93|0.06)	ycf2
IR	149108	C	-	-	C=4884|T=258(0.94|0.05)	C=4142|T=254(0.94|0.05)	ycf2
IR	149543	G	G=6621|T=399(0.94|0.05)	-	G=5929|T=392(0.93|0.06)	G=5278|T=438(0.92|0.07)	ycf2
IR	149694	A	-	-	-	A=4951|C=293(0.94|0.05)	ycf2
IR	149981	A	-	-	A=6416|C=362(0.94|0.05)	A=5276|C=388(0.93|0.06)	ycf2
IR	150018	T	-	-	T=6339|G=375(0.94|0.05)	T=5217|G=402(0.92|0.07)	ycf2
IR	150120	A	-	-	A=4923|G=293(0.94|0.05)	A=4988|G=400(0.92|0.07)	ycf2
IR	150315	C	-	-	C=7216|A=412(0.94|0.05)	C=6117|A=483(0.92|0.07)	ycf2
IR	151054	A	-	-	A=6441|T=414(0.93|0.06)	A=6661|T=514(0.92|0.07)	ycf2
IR	151138	A	-	-	A=5371|G=354(0.93|0.06)	A=4252|G=348(0.92|0.07)	ycf2
IR	152003	A	-	-	A=7042|C=403(0.94|0.05)	A=6648|C=477(0.93|0.06)	ycf2
IR	152621	T	-	-	-	T=3455|G=198(0.94|0.05)	ycf2
IR	152739	T	-	-	T=3121|G=252(0.92|0.07)	T=2485|G=221(0.91|0.08)	ycf2
IR	153010	T	T=6375|G=417(0.93|0.06)	-	T=3415|G=309(0.91|0.08)	T=3017|G=338(0.89|0.1)	ycf2
IR	154532	A	-	-	-	A=3563|C=247(0.93|0.06)	rpl23
IR	154845	G	-	-	-	G=2535|T=184(0.93|0.06)	rp12
IR	155017	T	-	-	-	T=3866|C=291(0.92|0.07)	rp12
IR	155846	A	A=1842|C=120(0.93|0.06)	-	A=662|C=52(0.92|0.07)	A=819|C=60(0.93|0.06)	rp12
IR	156156	G	-	-	G=753|C=46(0.94|0.05)	G=764|C=48(0.94|0.05)	rp12
IR	156328	A	-	-	A=2299|C=164(0.93|0.06)	A=1902|C=107(0.94|0.05)	Intergenic Region
